# Supplementary material for: Children with autism show differences in the gut DNA virome compared to non-autistic children: a case control study
Source: BMC Pediatr. 2023 Apr 14;23:174. doi: 10.1186/s12887-023-03981-8 (PMC10105470; doi:10.1186/s12887-023-03981-8)
Supplement: Supplementary file 2 — Additional file 2. [file 12887_2023_3981_MOESM2_ESM.zip]

Archive with 8 entries (8 files):
- 12887_2023_3981_MOESM2_ESM/Supplemental Table 1.Baseline characteristics of all the children cohort.doc
- 12887_2023_3981_MOESM2_ESM/Supplemental Table 2. Read sequences assignment and assembled contigs assignment per sample.xls
- 12887_2023_3981_MOESM2_ESM/Supplemental Table 3.The number of contigs under different contig lengths per sample.xls
- 12887_2023_3981_MOESM2_ESM/Supplemental Table 4.Virus taxa and the number of contigs.xls
- 12887_2023_3981_MOESM2_ESM/Supplemental Table 5.KEGG.xls
- 12887_2023_3981_MOESM2_ESM/Supplemental Table 6.host predict.xls
- 12887_2023_3981_MOESM2_ESM/Supplemental Table 7. Relative abundance of gut viral at the level of Order,Family,and Genus.xls
- 12887_2023_3981_MOESM2_ESM/Supplemental Table 8.Shannon.xls
