# Supplementary material for: Children with autism show differences in the gut DNA virome compared to non-autistic children: a case control study
Source: BMC Pediatr. 2023 Apr 14;23:174. doi: 10.1186/s12887-023-03981-8 (PMC10105470; doi:10.1186/s12887-023-03981-8)
Supplement: Supplementary file 2 — Additional file 2. [file 12887_2023_3981_MOESM2_ESM.zip › 12887_2023_3981_MOESM2_ESM/Supplemental Table 2. Read sequences assignment and assembled contigs assignment per sample.xls]

## Sheet: Sheet1
Supplemental Table 2. Reads and assembled contigs assignment per sample.
Sample-ID	Disease-Type	Raw_base(G)	Raw_reads(Pair End)	Clean_base(G)	Clean_reads(Pair End)	Clean_reads Percent(%)	human_reads(Pair End)	Filtered_reads(Pair End)（Clean_reads-human_reads）	Filtered_reads Percent(%)	Total_assembled contig	Reads_used(%)	Host_contig	Host_contig Percent(%)	Total_assembled base(Mb)	Filter_assembled congtig	Max_length	Min_length	N50	GC(%)
A1.1	Autism with gastrointestinal symptoms or food allergy	17.1	57017671	14.8	50207150	88.06	5243361	44963789	89.56	26088	82.78	358	1.37	30.55	25730	351235	300	2106	44.99
A1.2	Autism with gastrointestinal symptoms or food allergy	10.6	35422861	8.2	27740871	78.31	8505	27732366	99.97	20377	98.07	0	0	26.04	20377	109633	300	1986	52.31
A1.3	Autism with gastrointestinal symptoms or food allergy	17	56820741	13	43727183	76.96	487386	43239797	98.89	5445	90.07	80	1.47	13.05	5365	390629	300	8207	52.15
A1.4	Autism with gastrointestinal symptoms or food allergy	15.4	51466480	13.3	44953623	87.35	1288082	43665541	97.13	6758	91.26	170	2.52	13.61	6588	670292	300	5898	50.07
A2.5	Autism without gastrointestinal symptoms and food allergies	11.5	38217523	8.9	30184411	78.98	21800	30162611	99.93	22163	98.33	0	0	37.76	22163	296280	300	5796	53.02
A2.6	Autism without gastrointestinal symptoms and food allergies	16.9	56442300	12.8	43421544	76.93	58935	43362609	99.86	74861	97.14	0	0	106.25	74861	345508	300	2595	50.32
A1.7	Autism with gastrointestinal symptoms or food allergy	12.4	41271660	10.6	35693797	86.49	3230	35690567	99.99	95500	98.32	0	0	188.04	95500	452993	300	9786	48.01
A2.8	Autism without gastrointestinal symptoms and food allergies	12.6	42083982	10.1	33956944	80.69	6745	33950199	99.98	38793	98.3	0	0	76.94	38793	345535	300	8407	47.83
A1.9	Autism with gastrointestinal symptoms or food allergy	9.8	32722172	6.4	21520223	65.77	8410	21511813	99.96	16109	98.69	2	0.01	21.91	16107	96709	300	2615	55.25
A2.10	Autism without gastrointestinal symptoms and food allergies	10.9	36332484	9	30253254	83.27	2340268	27912986	92.26	6365	97.23	14	0.22	10.13	6351	134482	300	3715	41.07
A1.11	Autism with gastrointestinal symptoms or food allergy	10.6	35250277	7.7	25978182	73.7	100192	25877990	99.61	21879	98.1	0	0	25.58	21879	175689	300	1880	51.74
C.1	Healthy siblings	14.1	46873660	12.2	41365550	88.25	28940520	12425030	30.04	56838	58.05	380	0.67	32.13	56458	138356	300	501	41.29
C.2	Healthy siblings	9.9	32979245	7.8	26176591	79.37	1068	26175523	100	23880	98.65	0	0	23.94	23880	187472	301	1184	47.88
C.3	Healthy siblings	10.5	35115567	8.7	29594046	84.28	7560	29586486	99.97	71691	94.23	0	0	70.13	71691	220241	300	1151	46.92
C.4	Healthy siblings	14.5	48167262	11.6	39231408	81.45	3625685	35605723	90.76	21757	88.94	372	1.71	24.81	21385	704624	300	2333	49.42
C.5	Healthy siblings	10.9	36275550	9	30485882	84.04	2364	30483518	99.99	24220	98.93	0	0	26.07	24220	299420	300	1292	55.21
C.6	Healthy siblings	10.2	34030498	8.5	28703321	84.35	20101	28683220	99.93	10497	96.41	0	0	19.61	10497	95483	300	3697	44.77
C.7	Healthy siblings	11.9	39709271	10.2	34294493	86.36	8692	34285801	99.97	110478	98.1	0	0	207.71	110478	390848	300	7020	48.16
C.8	Healthy siblings	17.5	58401913	13.4	45256455	77.49	42152	45214303	99.91	27432	98.83	0	0	39.58	27432	95066	300	3384	52.91
C.9	Healthy siblings	11.9	39787488	9.5	32151133	80.81	2573	32148560	99.99	67648	98.1	0	0	86.88	67648	224602	300	2210	49.65
C.10	Healthy siblings	10.6	35196911	8.8	29792025	84.64	14516	29777509	99.95	43745	98.5	0	0	70.91	43745	173462	300	3843	53.04
C.12	Healthy siblings	12	40077257	10.3	34622923	86.39	3646	34619277	99.99	39272	99.03	0	0	59.52	39272	146782	300	4305	54.81
C.13	Healthy siblings	10.1	33545205	8.6	29443638	87.77	21941674	7501964	25.48	47102	89.41	178	0.38	28.53	46924	49916	300	541	42.18
											94.1509
