# Supplementary material for: Children with autism show differences in the gut DNA virome compared to non-autistic children: a case control study
Source: BMC Pediatr. 2023 Apr 14;23:174. doi: 10.1186/s12887-023-03981-8 (PMC10105470; doi:10.1186/s12887-023-03981-8)
Supplement: Supplementary file 2 — Additional file 2. [file 12887_2023_3981_MOESM2_ESM.zip › 12887_2023_3981_MOESM2_ESM/Supplemental Table 3.The number of contigs under different contig lengths per sample.xls]

## Sheet: Sheet1
Supplemental Table 3.The number of contigs under different contig lengths per sample.
Sample-ID	Contig length ＜1000bp	Contig length 1000-1999bp	Contig length 2000-4999bp	Contig length 5000-9999bp	Contig length ≥10,000bp	Total_assembled congtig num
A1.1	18900	3774	2513	418	125	25730
A1.2	14585	3431	1651	466	244	20377
A1.3	3537	727	673	286	142	5365
A1.4	4459	964	805	261	99	6588
A2.5	16340	3183	1518	566	556	22163
A2.6	52080	12689	7181	1975	936	74861
A1.7	70065	13337	6744	2408	2946	95500
A2.8	27625	6104	2997	1008	1059	38793
A1.9	12019	2323	1095	366	304	16107
A2.10	4371	943	694	233	110	6351
A1.11	16921	2964	1363	410	221	21879
C.1	55205	884	188	52	129	56458
C.2	19200	3137	1143	250	150	23880
C.3	58237	9213	3322	560	359	71691
C.4	17838	1883	1138	369	157	21385
C.5	19052	3607	1183	211	167	24220
C.6	5888	1954	1834	634	187	10497
C.7	79230	17333	8508	2662	2745	110478
C.8	19885	3898	2207	905	537	27432
C.9	52809	9302	3708	876	953	67648
C.10	30590	7123	3699	1323	1010	43745
C.12	29029	5173	2942	1215	913	39272
C.13	44399	1473	704	199	149	46924
