# Supplementary material for: Children with autism show differences in the gut DNA virome compared to non-autistic children: a case control study
Source: BMC Pediatr. 2023 Apr 14;23:174. doi: 10.1186/s12887-023-03981-8 (PMC10105470; doi:10.1186/s12887-023-03981-8)
Supplement: Supplementary file 2 — Additional file 2. [file 12887_2023_3981_MOESM2_ESM.zip › 12887_2023_3981_MOESM2_ESM/Supplemental Table 4.Virus taxa and the number of contigs.xls]

## Sheet: Sheet1
Supplemental Table 4.Virus taxa and the number of contigs（Order level，Family level，and Genus level）
Order	Contig Counts
D__Viruses.P__Artverviricota.C__Revtraviricetes.O__Ortervirales	3
D__Viruses.P__Cossaviricota.C__Papovaviricetes.O__Sepolyvirales	1
D__Viruses.P__Cressdnaviricota.C__Arfiviricetes.O__Cirlivirales	78
D__Viruses.P__Cressdnaviricota.C__Arfiviricetes.O__Cremevirales	6
D__Viruses.P__Cressdnaviricota.C__Repensiviricetes.O__Geplafuvirales	4
D__Viruses.P__Hofneiviricota.C__Faserviricetes.O__Tubulavirales	100
D__Viruses.P__Lenarviricota.C__Allassoviricetes.O__Levivirales	2
D__Viruses.P__Negarnaviricota.C__Monjiviricetes.O__Mononegavirales	2
D__Viruses.P__Nucleocytoviricota.C__Megaviricetes.O__Algavirales	36
D__Viruses.P__Nucleocytoviricota.C__Megaviricetes.O__Imitervirales	111
D__Viruses.P__Nucleocytoviricota.C__Megaviricetes.O__Pimascovirales	2
D__Viruses.P__Nucleocytoviricota.C__Pokkesviricetes.O__Chitovirales	13
D__Viruses.P__Peploviricota.C__Herviviricetes.O__Herpesvirales	2
D__Viruses.P__Phixviricota.C__Malgrandaviricetes.O__Petitvirales	924
D__Viruses.P__Pisuviricota.C__Stelpaviricetes.O__Stellavirales	2
D__Viruses.P__Preplasmiviricota.C__Tectiliviricetes.O__Kalamavirales	12
D__Viruses.P__Uroviricota.C__Caudoviricetes.O__Caudovirales	59230
D__Viruses.P__unclassified.C__unclassified.O__unclassified.F__Anelloviridae	161
D__Viruses.P__unclassified.C__unclassified.O__unclassified.F__Baculoviridae	10
D__Viruses.P__unclassified.C__unclassified.O__unclassified.F__Bicaudaviridae	1
D__Viruses.P__unclassified.C__unclassified.O__unclassified.F__Pithoviridae	3
D__Viruses.P__unclassified.C__unclassified.O__unclassified.F__Polydnaviridae	1
D__Viruses.P__unclassified.C__unclassified.O__unclassified.F__unclassified.G__Pandoravirus	4
Family	Contig Counts
D__Viruses.P__Artverviricota.C__Revtraviricetes.O__Ortervirales.F__Retroviridae	3
D__Viruses.P__Cossaviricota.C__Papovaviricetes.O__Sepolyvirales.F__Polyomaviridae	1
D__Viruses.P__Cressdnaviricota.C__Arfiviricetes.O__Cirlivirales.F__Circoviridae	78
D__Viruses.P__Cressdnaviricota.C__Arfiviricetes.O__Cremevirales.F__Smacoviridae	6
D__Viruses.P__Cressdnaviricota.C__Repensiviricetes.O__Geplafuvirales.F__Genomoviridae	4
D__Viruses.P__Hofneiviricota.C__Faserviricetes.O__Tubulavirales.F__Inoviridae	100
D__Viruses.P__Lenarviricota.C__Allassoviricetes.O__Levivirales.F__Leviviridae	2
D__Viruses.P__Negarnaviricota.C__Monjiviricetes.O__Mononegavirales.F__Paramyxoviridae	2
D__Viruses.P__Nucleocytoviricota.C__Megaviricetes.O__Algavirales.F__Phycodnaviridae	36
D__Viruses.P__Nucleocytoviricota.C__Megaviricetes.O__Imitervirales.F__Mimiviridae	111
D__Viruses.P__Nucleocytoviricota.C__Megaviricetes.O__Pimascovirales.F__Ascoviridae	1
D__Viruses.P__Nucleocytoviricota.C__Megaviricetes.O__Pimascovirales.F__Iridoviridae	1
D__Viruses.P__Nucleocytoviricota.C__Pokkesviricetes.O__Chitovirales.F__Poxviridae	13
D__Viruses.P__Peploviricota.C__Herviviricetes.O__Herpesvirales.F__Herpesviridae	2
D__Viruses.P__Phixviricota.C__Malgrandaviricetes.O__Petitvirales.F__Microviridae	924
D__Viruses.P__Pisuviricota.C__Stelpaviricetes.O__Stellavirales.F__Astroviridae	2
D__Viruses.P__Preplasmiviricota.C__Tectiliviricetes.O__Kalamavirales.F__Tectiviridae	12
D__Viruses.P__Uroviricota.C__Caudoviricetes.O__Caudovirales.F__Ackermannviridae	1
D__Viruses.P__Uroviricota.C__Caudoviricetes.O__Caudovirales.F__Autographiviridae	12
D__Viruses.P__Uroviricota.C__Caudoviricetes.O__Caudovirales.F__Chaseviridae	2
D__Viruses.P__Uroviricota.C__Caudoviricetes.O__Caudovirales.F__Demerecviridae	42
D__Viruses.P__Uroviricota.C__Caudoviricetes.O__Caudovirales.F__Drexlerviridae	7
D__Viruses.P__Uroviricota.C__Caudoviricetes.O__Caudovirales.F__Herelleviridae	21
D__Viruses.P__Uroviricota.C__Caudoviricetes.O__Caudovirales.F__Myoviridae	5854
D__Viruses.P__Uroviricota.C__Caudoviricetes.O__Caudovirales.F__Podoviridae	1231
D__Viruses.P__Uroviricota.C__Caudoviricetes.O__Caudovirales.F__Schitoviridae	1
D__Viruses.P__Uroviricota.C__Caudoviricetes.O__Caudovirales.F__Siphoviridae	31675
D__Viruses.P__unclassified.C__unclassified.O__unclassified.F__Anelloviridae	161
D__Viruses.P__unclassified.C__unclassified.O__unclassified.F__Baculoviridae	10
D__Viruses.P__unclassified.C__unclassified.O__unclassified.F__Bicaudaviridae	1
D__Viruses.P__unclassified.C__unclassified.O__unclassified.F__Pithoviridae	3
D__Viruses.P__unclassified.C__unclassified.O__unclassified.F__Polydnaviridae	1
D__Viruses.P__unclassified.C__unclassified.O__unclassified.F__unclassified.G__Pandoravirus	4
Genus	Contig Counts
D__Viruses.P__Artverviricota.C__Revtraviricetes.O__Ortervirales.F__Retroviridae.G__Gammaretrovirus	2
D__Viruses.P__Cossaviricota.C__Papovaviricetes.O__Sepolyvirales.F__Polyomaviridae.G__Betapolyomavirus	1
D__Viruses.P__Cressdnaviricota.C__Arfiviricetes.O__Cirlivirales.F__Circoviridae.G__Circovirus	11
D__Viruses.P__Cressdnaviricota.C__Arfiviricetes.O__Cirlivirales.F__Circoviridae.G__Cyclovirus	4
D__Viruses.P__Cressdnaviricota.C__Arfiviricetes.O__Cremevirales.F__Smacoviridae.G__Porprismacovirus	6
D__Viruses.P__Cressdnaviricota.C__Repensiviricetes.O__Geplafuvirales.F__Genomoviridae.G__Gemycircularvirus	1
D__Viruses.P__Hofneiviricota.C__Faserviricetes.O__Tubulavirales.F__Inoviridae.G__Capistrivirus	1
D__Viruses.P__Hofneiviricota.C__Faserviricetes.O__Tubulavirales.F__Inoviridae.G__Fibrovirus	1
D__Viruses.P__Hofneiviricota.C__Faserviricetes.O__Tubulavirales.F__Inoviridae.G__Habenivirus	7
D__Viruses.P__Hofneiviricota.C__Faserviricetes.O__Tubulavirales.F__Inoviridae.G__Saetivirus	3
D__Viruses.P__Lenarviricota.C__Allassoviricetes.O__Levivirales.F__Leviviridae.G__Allolevivirus	2
D__Viruses.P__Negarnaviricota.C__Monjiviricetes.O__Mononegavirales.F__Paramyxoviridae.G__Orthorubulavirus	2
D__Viruses.P__Nucleocytoviricota.C__Megaviricetes.O__Algavirales.F__Phycodnaviridae.G__Chlorovirus	20
D__Viruses.P__Nucleocytoviricota.C__Megaviricetes.O__Algavirales.F__Phycodnaviridae.G__Prasinovirus	7
D__Viruses.P__Nucleocytoviricota.C__Megaviricetes.O__Algavirales.F__Phycodnaviridae.G__Prymnesiovirus	4
D__Viruses.P__Nucleocytoviricota.C__Megaviricetes.O__Imitervirales.F__Mimiviridae.G__Cafeteriavirus	4
D__Viruses.P__Nucleocytoviricota.C__Megaviricetes.O__Imitervirales.F__Mimiviridae.G__Klosneuvirus	25
D__Viruses.P__Nucleocytoviricota.C__Megaviricetes.O__Imitervirales.F__Mimiviridae.G__Mimivirus	21
D__Viruses.P__Nucleocytoviricota.C__Pokkesviricetes.O__Chitovirales.F__Poxviridae.G__Avipoxvirus	8
D__Viruses.P__Peploviricota.C__Herviviricetes.O__Herpesvirales.F__Herpesviridae.G__Rhadinovirus	1
D__Viruses.P__Phixviricota.C__Malgrandaviricetes.O__Petitvirales.F__Microviridae.G__Chlamydiamicrovirus	96
D__Viruses.P__Pisuviricota.C__Stelpaviricetes.O__Stellavirales.F__Astroviridae.G__Mamastrovirus	2
D__Viruses.P__Uroviricota.C__Caudoviricetes.O__Caudovirales.F__Autographiviridae.G__Berlinvirus	2
D__Viruses.P__Uroviricota.C__Caudoviricetes.O__Caudovirales.F__Autographiviridae.G__Caroctavirus	2
D__Viruses.P__Uroviricota.C__Caudoviricetes.O__Caudovirales.F__Autographiviridae.G__Friunavirus	1
D__Viruses.P__Uroviricota.C__Caudoviricetes.O__Caudovirales.F__Autographiviridae.G__Kayfunavirus	1
D__Viruses.P__Uroviricota.C__Caudoviricetes.O__Caudovirales.F__Autographiviridae.G__Tritonvirus	3
D__Viruses.P__Uroviricota.C__Caudoviricetes.O__Caudovirales.F__Chaseviridae.G__Pahsextavirus	2
D__Viruses.P__Uroviricota.C__Caudoviricetes.O__Caudovirales.F__Demerecviridae.G__Epseptimavirus	7
D__Viruses.P__Uroviricota.C__Caudoviricetes.O__Caudovirales.F__Demerecviridae.G__Haartmanvirus	2
D__Viruses.P__Uroviricota.C__Caudoviricetes.O__Caudovirales.F__Demerecviridae.G__Hongcheonvirus	1
D__Viruses.P__Uroviricota.C__Caudoviricetes.O__Caudovirales.F__Demerecviridae.G__Myunavirus	1
D__Viruses.P__Uroviricota.C__Caudoviricetes.O__Caudovirales.F__Demerecviridae.G__Shenzhenvirus	2
D__Viruses.P__Uroviricota.C__Caudoviricetes.O__Caudovirales.F__Demerecviridae.G__Sugarlandvirus	19
D__Viruses.P__Uroviricota.C__Caudoviricetes.O__Caudovirales.F__Demerecviridae.G__Tequintavirus	9
D__Viruses.P__Uroviricota.C__Caudoviricetes.O__Caudovirales.F__Drexlerviridae.G__Sertoctavirus	2
D__Viruses.P__Uroviricota.C__Caudoviricetes.O__Caudovirales.F__Drexlerviridae.G__Tunavirus	3
D__Viruses.P__Uroviricota.C__Caudoviricetes.O__Caudovirales.F__Herelleviridae.G__Agatevirus	2
D__Viruses.P__Uroviricota.C__Caudoviricetes.O__Caudovirales.F__Herelleviridae.G__Bequatrovirus	2
D__Viruses.P__Uroviricota.C__Caudoviricetes.O__Caudovirales.F__Herelleviridae.G__Kayvirus	1
D__Viruses.P__Uroviricota.C__Caudoviricetes.O__Caudovirales.F__Herelleviridae.G__Schiekvirus	1
D__Viruses.P__Uroviricota.C__Caudoviricetes.O__Caudovirales.F__Herelleviridae.G__Sciuriunavirus	1
D__Viruses.P__Uroviricota.C__Caudoviricetes.O__Caudovirales.F__Herelleviridae.G__Sepunavirus	2
D__Viruses.P__Uroviricota.C__Caudoviricetes.O__Caudovirales.F__Herelleviridae.G__Siminovitchvirus	1
D__Viruses.P__Uroviricota.C__Caudoviricetes.O__Caudovirales.F__Herelleviridae.G__Siophivirus	2
D__Viruses.P__Uroviricota.C__Caudoviricetes.O__Caudovirales.F__Herelleviridae.G__Tsarbombavirus	3
D__Viruses.P__Uroviricota.C__Caudoviricetes.O__Caudovirales.F__Herelleviridae.G__Twortvirus	1
D__Viruses.P__Uroviricota.C__Caudoviricetes.O__Caudovirales.F__Myoviridae.G__Acionnavirus	1
D__Viruses.P__Uroviricota.C__Caudoviricetes.O__Caudovirales.F__Myoviridae.G__Aresaunavirus	2
D__Viruses.P__Uroviricota.C__Caudoviricetes.O__Caudovirales.F__Myoviridae.G__Asteriusvirus	84
D__Viruses.P__Uroviricota.C__Caudoviricetes.O__Caudovirales.F__Myoviridae.G__Avunavirus	1
D__Viruses.P__Uroviricota.C__Caudoviricetes.O__Caudovirales.F__Myoviridae.G__Baikalvirus	1
D__Viruses.P__Uroviricota.C__Caudoviricetes.O__Caudovirales.F__Myoviridae.G__Baylorvirus	1
D__Viruses.P__Uroviricota.C__Caudoviricetes.O__Caudovirales.F__Myoviridae.G__Bcepmuvirus	32
D__Viruses.P__Uroviricota.C__Caudoviricetes.O__Caudovirales.F__Myoviridae.G__Bellamyvirus	2
D__Viruses.P__Uroviricota.C__Caudoviricetes.O__Caudovirales.F__Myoviridae.G__Bendigovirus	1
D__Viruses.P__Uroviricota.C__Caudoviricetes.O__Caudovirales.F__Myoviridae.G__Bixzunavirus	1
D__Viruses.P__Uroviricota.C__Caudoviricetes.O__Caudovirales.F__Myoviridae.G__Brigitvirus	6
D__Viruses.P__Uroviricota.C__Caudoviricetes.O__Caudovirales.F__Myoviridae.G__Brunovirus	1
D__Viruses.P__Uroviricota.C__Caudoviricetes.O__Caudovirales.F__Myoviridae.G__Carpasinavirus	2
D__Viruses.P__Uroviricota.C__Caudoviricetes.O__Caudovirales.F__Myoviridae.G__Certrevirus	1
D__Viruses.P__Uroviricota.C__Caudoviricetes.O__Caudovirales.F__Myoviridae.G__Citexvirus	1
D__Viruses.P__Uroviricota.C__Caudoviricetes.O__Caudovirales.F__Myoviridae.G__Cymopoleiavirus	1
D__Viruses.P__Uroviricota.C__Caudoviricetes.O__Caudovirales.F__Myoviridae.G__Emdodecavirus	1
D__Viruses.P__Uroviricota.C__Caudoviricetes.O__Caudovirales.F__Myoviridae.G__Felixounavirus	8
D__Viruses.P__Uroviricota.C__Caudoviricetes.O__Caudovirales.F__Myoviridae.G__Firehammervirus	2
D__Viruses.P__Uroviricota.C__Caudoviricetes.O__Caudovirales.F__Myoviridae.G__Hapunavirus	1
D__Viruses.P__Uroviricota.C__Caudoviricetes.O__Caudovirales.F__Myoviridae.G__Hpunavirus	9
D__Viruses.P__Uroviricota.C__Caudoviricetes.O__Caudovirales.F__Myoviridae.G__Irtavirus	1
D__Viruses.P__Uroviricota.C__Caudoviricetes.O__Caudovirales.F__Myoviridae.G__Jilinvirus	4
D__Viruses.P__Uroviricota.C__Caudoviricetes.O__Caudovirales.F__Myoviridae.G__Jimmervirus	1
D__Viruses.P__Uroviricota.C__Caudoviricetes.O__Caudovirales.F__Myoviridae.G__Kisquinquevirus	1
D__Viruses.P__Uroviricota.C__Caudoviricetes.O__Caudovirales.F__Myoviridae.G__Libanvirus	1
D__Viruses.P__Uroviricota.C__Caudoviricetes.O__Caudovirales.F__Myoviridae.G__Llyrvirus	2
D__Viruses.P__Uroviricota.C__Caudoviricetes.O__Caudovirales.F__Myoviridae.G__Lubbockvirus	45
D__Viruses.P__Uroviricota.C__Caudoviricetes.O__Caudovirales.F__Myoviridae.G__Mieseafarmvirus	1
D__Viruses.P__Uroviricota.C__Caudoviricetes.O__Caudovirales.F__Myoviridae.G__Mooglevirus	1
D__Viruses.P__Uroviricota.C__Caudoviricetes.O__Caudovirales.F__Myoviridae.G__Moonvirus	1
D__Viruses.P__Uroviricota.C__Caudoviricetes.O__Caudovirales.F__Myoviridae.G__Mushuvirus	4
D__Viruses.P__Uroviricota.C__Caudoviricetes.O__Caudovirales.F__Myoviridae.G__Muvirus	146
D__Viruses.P__Uroviricota.C__Caudoviricetes.O__Caudovirales.F__Myoviridae.G__Nampongvirus	1
D__Viruses.P__Uroviricota.C__Caudoviricetes.O__Caudovirales.F__Myoviridae.G__Obolenskvirus	4
D__Viruses.P__Uroviricota.C__Caudoviricetes.O__Caudovirales.F__Myoviridae.G__Palaemonvirus	3
D__Viruses.P__Uroviricota.C__Caudoviricetes.O__Caudovirales.F__Myoviridae.G__Pbunavirus	14
D__Viruses.P__Uroviricota.C__Caudoviricetes.O__Caudovirales.F__Myoviridae.G__Peduovirus	39
D__Viruses.P__Uroviricota.C__Caudoviricetes.O__Caudovirales.F__Myoviridae.G__Petsuvirus	1
D__Viruses.P__Uroviricota.C__Caudoviricetes.O__Caudovirales.F__Myoviridae.G__Phabquatrovirus	1
D__Viruses.P__Uroviricota.C__Caudoviricetes.O__Caudovirales.F__Myoviridae.G__Phikzvirus	3
D__Viruses.P__Uroviricota.C__Caudoviricetes.O__Caudovirales.F__Myoviridae.G__Popoffvirus	3
D__Viruses.P__Uroviricota.C__Caudoviricetes.O__Caudovirales.F__Myoviridae.G__Punavirus	22
D__Viruses.P__Uroviricota.C__Caudoviricetes.O__Caudovirales.F__Myoviridae.G__Rosemountvirus	1
D__Viruses.P__Uroviricota.C__Caudoviricetes.O__Caudovirales.F__Myoviridae.G__Salacisavirus	7
D__Viruses.P__Uroviricota.C__Caudoviricetes.O__Caudovirales.F__Myoviridae.G__Schizotequatrovirus	8
D__Viruses.P__Uroviricota.C__Caudoviricetes.O__Caudovirales.F__Myoviridae.G__Seunavirus	2
D__Viruses.P__Uroviricota.C__Caudoviricetes.O__Caudovirales.F__Myoviridae.G__Shirahamavirus	3
D__Viruses.P__Uroviricota.C__Caudoviricetes.O__Caudovirales.F__Myoviridae.G__Simpcentumvirus	2
D__Viruses.P__Uroviricota.C__Caudoviricetes.O__Caudovirales.F__Myoviridae.G__Slopekvirus	2
D__Viruses.P__Uroviricota.C__Caudoviricetes.O__Caudovirales.F__Myoviridae.G__Suspvirus	14
D__Viruses.P__Uroviricota.C__Caudoviricetes.O__Caudovirales.F__Myoviridae.G__Svunavirus	3
D__Viruses.P__Uroviricota.C__Caudoviricetes.O__Caudovirales.F__Myoviridae.G__Taranisvirus	71
D__Viruses.P__Uroviricota.C__Caudoviricetes.O__Caudovirales.F__Myoviridae.G__Tefnutvirus	3
D__Viruses.P__Uroviricota.C__Caudoviricetes.O__Caudovirales.F__Myoviridae.G__Tequatrovirus	7
D__Viruses.P__Uroviricota.C__Caudoviricetes.O__Caudovirales.F__Myoviridae.G__Toutatisvirus	4
D__Viruses.P__Uroviricota.C__Caudoviricetes.O__Caudovirales.F__Myoviridae.G__Vequintavirus	3
D__Viruses.P__Uroviricota.C__Caudoviricetes.O__Caudovirales.F__Myoviridae.G__Viunavirus	1
D__Viruses.P__Uroviricota.C__Caudoviricetes.O__Caudovirales.F__Myoviridae.G__Winklervirus	4
D__Viruses.P__Uroviricota.C__Caudoviricetes.O__Caudovirales.F__Myoviridae.G__Yokohamavirus	6
D__Viruses.P__Uroviricota.C__Caudoviricetes.O__Caudovirales.F__Podoviridae.G__Enhodamvirus	5
D__Viruses.P__Uroviricota.C__Caudoviricetes.O__Caudovirales.F__Podoviridae.G__Enquatrovirus	2
D__Viruses.P__Uroviricota.C__Caudoviricetes.O__Caudovirales.F__Podoviridae.G__Gamaleyavirus	2
D__Viruses.P__Uroviricota.C__Caudoviricetes.O__Caudovirales.F__Podoviridae.G__Kafunavirus	1
D__Viruses.P__Uroviricota.C__Caudoviricetes.O__Caudovirales.F__Podoviridae.G__Kelquatrovirus	1
D__Viruses.P__Uroviricota.C__Caudoviricetes.O__Caudovirales.F__Podoviridae.G__Lederbergvirus	54
D__Viruses.P__Uroviricota.C__Caudoviricetes.O__Caudovirales.F__Podoviridae.G__Lessievirus	2
D__Viruses.P__Uroviricota.C__Caudoviricetes.O__Caudovirales.F__Podoviridae.G__Lightbulbvirus	168
D__Viruses.P__Uroviricota.C__Caudoviricetes.O__Caudovirales.F__Podoviridae.G__Oslovirus	7
D__Viruses.P__Uroviricota.C__Caudoviricetes.O__Caudovirales.F__Podoviridae.G__Perisivirus	2
D__Viruses.P__Uroviricota.C__Caudoviricetes.O__Caudovirales.F__Podoviridae.G__Rosenblumvirus	1
D__Viruses.P__Uroviricota.C__Caudoviricetes.O__Caudovirales.F__Podoviridae.G__Salasvirus	16
D__Viruses.P__Uroviricota.C__Caudoviricetes.O__Caudovirales.F__Podoviridae.G__Schmidvirus	3
D__Viruses.P__Uroviricota.C__Caudoviricetes.O__Caudovirales.F__Podoviridae.G__Traversvirus	1
D__Viruses.P__Uroviricota.C__Caudoviricetes.O__Caudovirales.F__Podoviridae.G__Uetakevirus	56
D__Viruses.P__Uroviricota.C__Caudoviricetes.O__Caudovirales.F__Schitoviridae.G__Cbunavirus	1
D__Viruses.P__Uroviricota.C__Caudoviricetes.O__Caudovirales.F__Siphoviridae.G__Ahduovirus	1
D__Viruses.P__Uroviricota.C__Caudoviricetes.O__Caudovirales.F__Siphoviridae.G__Anatolevirus	1
D__Viruses.P__Uroviricota.C__Caudoviricetes.O__Caudovirales.F__Siphoviridae.G__Andromedavirus	89
D__Viruses.P__Uroviricota.C__Caudoviricetes.O__Caudovirales.F__Siphoviridae.G__Bernalvirus	2
D__Viruses.P__Uroviricota.C__Caudoviricetes.O__Caudovirales.F__Siphoviridae.G__Biseptimavirus	8
D__Viruses.P__Uroviricota.C__Caudoviricetes.O__Caudovirales.F__Siphoviridae.G__Bronvirus	1
D__Viruses.P__Uroviricota.C__Caudoviricetes.O__Caudovirales.F__Siphoviridae.G__Brussowvirus	297
D__Viruses.P__Uroviricota.C__Caudoviricetes.O__Caudovirales.F__Siphoviridae.G__Cecivirus	4
D__Viruses.P__Uroviricota.C__Caudoviricetes.O__Caudovirales.F__Siphoviridae.G__Ceduovirus	4
D__Viruses.P__Uroviricota.C__Caudoviricetes.O__Caudovirales.F__Siphoviridae.G__Cequinquevirus	24
D__Viruses.P__Uroviricota.C__Caudoviricetes.O__Caudovirales.F__Siphoviridae.G__Cheoctovirus	6
D__Viruses.P__Uroviricota.C__Caudoviricetes.O__Caudovirales.F__Siphoviridae.G__Chivirus	1
D__Viruses.P__Uroviricota.C__Caudoviricetes.O__Caudovirales.F__Siphoviridae.G__Coetzeevirus	2
D__Viruses.P__Uroviricota.C__Caudoviricetes.O__Caudovirales.F__Siphoviridae.G__Cornellvirus	3
D__Viruses.P__Uroviricota.C__Caudoviricetes.O__Caudovirales.F__Siphoviridae.G__Efquatrovirus	2
D__Viruses.P__Uroviricota.C__Caudoviricetes.O__Caudovirales.F__Siphoviridae.G__Eisenstarkvirus	1
D__Viruses.P__Uroviricota.C__Caudoviricetes.O__Caudovirales.F__Siphoviridae.G__Feofaniavirus	1
D__Viruses.P__Uroviricota.C__Caudoviricetes.O__Caudovirales.F__Siphoviridae.G__Fromanvirus	1
D__Viruses.P__Uroviricota.C__Caudoviricetes.O__Caudovirales.F__Siphoviridae.G__Godonkavirus	1
D__Viruses.P__Uroviricota.C__Caudoviricetes.O__Caudovirales.F__Siphoviridae.G__Hendrixvirus	5
D__Viruses.P__Uroviricota.C__Caudoviricetes.O__Caudovirales.F__Siphoviridae.G__Homburgvirus	1
D__Viruses.P__Uroviricota.C__Caudoviricetes.O__Caudovirales.F__Siphoviridae.G__Incheonvrus	51
D__Viruses.P__Uroviricota.C__Caudoviricetes.O__Caudovirales.F__Siphoviridae.G__Inhavirus	1
D__Viruses.P__Uroviricota.C__Caudoviricetes.O__Caudovirales.F__Siphoviridae.G__Jerseyvirus	2
D__Viruses.P__Uroviricota.C__Caudoviricetes.O__Caudovirales.F__Siphoviridae.G__Kagunavirus	1
D__Viruses.P__Uroviricota.C__Caudoviricetes.O__Caudovirales.F__Siphoviridae.G__Kostyavirus	2
D__Viruses.P__Uroviricota.C__Caudoviricetes.O__Caudovirales.F__Siphoviridae.G__Lambdavirus	265
D__Viruses.P__Uroviricota.C__Caudoviricetes.O__Caudovirales.F__Siphoviridae.G__Likavirus	1
D__Viruses.P__Uroviricota.C__Caudoviricetes.O__Caudovirales.F__Siphoviridae.G__Limdunavirus	4
D__Viruses.P__Uroviricota.C__Caudoviricetes.O__Caudovirales.F__Siphoviridae.G__Lwoffvirus	7
D__Viruses.P__Uroviricota.C__Caudoviricetes.O__Caudovirales.F__Siphoviridae.G__Mapvirus	44
D__Viruses.P__Uroviricota.C__Caudoviricetes.O__Caudovirales.F__Siphoviridae.G__Mardecavirus	1
D__Viruses.P__Uroviricota.C__Caudoviricetes.O__Caudovirales.F__Siphoviridae.G__Marvinvirus	1
D__Viruses.P__Uroviricota.C__Caudoviricetes.O__Caudovirales.F__Siphoviridae.G__Moineauvirus	55
D__Viruses.P__Uroviricota.C__Caudoviricetes.O__Caudovirales.F__Siphoviridae.G__Nickievirus	3
D__Viruses.P__Uroviricota.C__Caudoviricetes.O__Caudovirales.F__Siphoviridae.G__Nyceiraevirus	1
D__Viruses.P__Uroviricota.C__Caudoviricetes.O__Caudovirales.F__Siphoviridae.G__Omegavirus	5
D__Viruses.P__Uroviricota.C__Caudoviricetes.O__Caudovirales.F__Siphoviridae.G__Oneupvirus	2
D__Viruses.P__Uroviricota.C__Caudoviricetes.O__Caudovirales.F__Siphoviridae.G__Oshimavirus	2
D__Viruses.P__Uroviricota.C__Caudoviricetes.O__Caudovirales.F__Siphoviridae.G__Pahexavirus	4
D__Viruses.P__Uroviricota.C__Caudoviricetes.O__Caudovirales.F__Siphoviridae.G__Pegunavirus	1
D__Viruses.P__Uroviricota.C__Caudoviricetes.O__Caudovirales.F__Siphoviridae.G__Pepyhexavirus	205
D__Viruses.P__Uroviricota.C__Caudoviricetes.O__Caudovirales.F__Siphoviridae.G__Phicbkvirus	3
D__Viruses.P__Uroviricota.C__Caudoviricetes.O__Caudovirales.F__Siphoviridae.G__Phietavirus	22
D__Viruses.P__Uroviricota.C__Caudoviricetes.O__Caudovirales.F__Siphoviridae.G__Phifelvirus	41
D__Viruses.P__Uroviricota.C__Caudoviricetes.O__Caudovirales.F__Siphoviridae.G__Pipefishvirus	1
D__Viruses.P__Uroviricota.C__Caudoviricetes.O__Caudovirales.F__Siphoviridae.G__Poushouvirus	1
D__Viruses.P__Uroviricota.C__Caudoviricetes.O__Caudovirales.F__Siphoviridae.G__Priunavirus	1
D__Viruses.P__Uroviricota.C__Caudoviricetes.O__Caudovirales.F__Siphoviridae.G__Psavirus	5
D__Viruses.P__Uroviricota.C__Caudoviricetes.O__Caudovirales.F__Siphoviridae.G__Ravinvirus	7
D__Viruses.P__Uroviricota.C__Caudoviricetes.O__Caudovirales.F__Siphoviridae.G__Rosebushvirus	1
D__Viruses.P__Uroviricota.C__Caudoviricetes.O__Caudovirales.F__Siphoviridae.G__Roufvirus	6
D__Viruses.P__Uroviricota.C__Caudoviricetes.O__Caudovirales.F__Siphoviridae.G__Saundersvirus	1
D__Viruses.P__Uroviricota.C__Caudoviricetes.O__Caudovirales.F__Siphoviridae.G__Scapunavirus	1
D__Viruses.P__Uroviricota.C__Caudoviricetes.O__Caudovirales.F__Siphoviridae.G__Septimatrevirus	2
D__Viruses.P__Uroviricota.C__Caudoviricetes.O__Caudovirales.F__Siphoviridae.G__Seuratvirus	1
D__Viruses.P__Uroviricota.C__Caudoviricetes.O__Caudovirales.F__Siphoviridae.G__Sextaecvirus	1
D__Viruses.P__Uroviricota.C__Caudoviricetes.O__Caudovirales.F__Siphoviridae.G__Sitaravirus	10
D__Viruses.P__Uroviricota.C__Caudoviricetes.O__Caudovirales.F__Siphoviridae.G__Skunavirus	138
D__Viruses.P__Uroviricota.C__Caudoviricetes.O__Caudovirales.F__Siphoviridae.G__Slashvirus	1
D__Viruses.P__Uroviricota.C__Caudoviricetes.O__Caudovirales.F__Siphoviridae.G__Smoothievirus	1
D__Viruses.P__Uroviricota.C__Caudoviricetes.O__Caudovirales.F__Siphoviridae.G__Spbetavirus	333
D__Viruses.P__Uroviricota.C__Caudoviricetes.O__Caudovirales.F__Siphoviridae.G__Stanholtvirus	10
D__Viruses.P__Uroviricota.C__Caudoviricetes.O__Caudovirales.F__Siphoviridae.G__Timquatrovirus	1
D__Viruses.P__Uroviricota.C__Caudoviricetes.O__Caudovirales.F__Siphoviridae.G__Triavirus	5
D__Viruses.P__Uroviricota.C__Caudoviricetes.O__Caudovirales.F__Siphoviridae.G__Unaquatrovirus	4
D__Viruses.P__Uroviricota.C__Caudoviricetes.O__Caudovirales.F__Siphoviridae.G__Vegasvirus	13
D__Viruses.P__Uroviricota.C__Caudoviricetes.O__Caudovirales.F__Siphoviridae.G__Vidquintavirus	2
D__Viruses.P__Uroviricota.C__Caudoviricetes.O__Caudovirales.F__Siphoviridae.G__Vieuvirus	53
D__Viruses.P__Uroviricota.C__Caudoviricetes.O__Caudovirales.F__Siphoviridae.G__Wbetavirus	4
D__Viruses.P__Uroviricota.C__Caudoviricetes.O__Caudovirales.F__Siphoviridae.G__Weaselvirus	1
D__Viruses.P__Uroviricota.C__Caudoviricetes.O__Caudovirales.F__Siphoviridae.G__Wilnyevirus	1
D__Viruses.P__Uroviricota.C__Caudoviricetes.O__Caudovirales.F__Siphoviridae.G__Xipdecavirus	1
D__Viruses.P__unclassified.C__unclassified.O__unclassified.F__Anelloviridae.G__Alphatorquevirus	33
D__Viruses.P__unclassified.C__unclassified.O__unclassified.F__Anelloviridae.G__Betatorquevirus	1
D__Viruses.P__unclassified.C__unclassified.O__unclassified.F__Anelloviridae.G__Gammatorquevirus	41
D__Viruses.P__unclassified.C__unclassified.O__unclassified.F__Anelloviridae.G__Gyrovirus	11
D__Viruses.P__unclassified.C__unclassified.O__unclassified.F__Baculoviridae.G__Alphabaculovirus	2
D__Viruses.P__unclassified.C__unclassified.O__unclassified.F__Baculoviridae.G__Betabaculovirus	4
D__Viruses.P__unclassified.C__unclassified.O__unclassified.F__Polydnaviridae.G__Ichnovirus	1
D__Viruses.P__unclassified.C__unclassified.O__unclassified.F__unclassified.G__Pandoravirus	4
