# Supplementary material for: Children with autism show differences in the gut DNA virome compared to non-autistic children: a case control study
Source: BMC Pediatr. 2023 Apr 14;23:174. doi: 10.1186/s12887-023-03981-8 (PMC10105470; doi:10.1186/s12887-023-03981-8)
Supplement: Supplementary file 2 — Additional file 2. [file 12887_2023_3981_MOESM2_ESM.zip › 12887_2023_3981_MOESM2_ESM/Supplemental Table 5.KEGG.xls]

## Sheet: Sheet1
Supplemental Table 5.Number of Gene Hits at KEGG level1,level2, and level3.
Level 1			Level 3
Brite Hierarchies	11192		Glycine, serine and threonine metabolism [PATH:ko00260]	114
Metabolism	4166		Cysteine and methionine metabolism [PATH:ko00270]	677
Not Included in Pathway or Brite	3147		Lysine biosynthesis [PATH:ko00300]	55
Genetic Information Processing	2508		Propanoate metabolism [PATH:ko00640]	100
Human Diseases	1261		Glycerolipid metabolism [PATH:ko00561]	40
Environmental Information Processing	1027		Fructose and mannose metabolism [PATH:ko00051]	136
Cellular Processes	629		Pentose and glucuronate interconversions [PATH:ko00040]	72
Organismal Systems	507		Ascorbate and aldarate metabolism [PATH:ko00053]	51
			Amino sugar and nucleotide sugar metabolism [PATH:ko00520]	353
Level 2			Phenylalanine, tyrosine and tryptophan biosynthesis [PATH:ko00400]	53
Protein families: genetic information processing	7415		Glyoxylate and dicarboxylate metabolism [PATH:ko00630]	133
Protein families: signaling and cellular processes	4673		Methane metabolism [PATH:ko00680]	172
Replication and repair	1581		Butanoate metabolism [PATH:ko00650]	78
Protein families: metabolism	1579		Synthesis and degradation of ketone bodies [PATH:ko00072]	28
Amino acid metabolism	1183		Citrate cycle (TCA cycle) [PATH:ko00020]	50
Nucleotide metabolism	1143		Pyruvate metabolism [PATH:ko00620]	155
Unclassified: genetic information processing	1115		Carbon fixation in photosynthetic organisms [PATH:ko00710]	103
Carbohydrate metabolism	1032		Carbon fixation pathways in prokaryotes [PATH:ko00720]	175
Poorly characterized	968		PPAR signaling pathway [PATH:ko03320]	31
Unclassified: metabolism	805		Glutathione metabolism [PATH:ko00480]	17
Metabolism of cofactors and vitamins	729		Peroxisome [PATH:ko04146]	26
Membrane transport	612		Pentose phosphate pathway [PATH:ko00030]	192
Cancer: overview	588		Central carbon metabolism in cancer [PATH:ko05230]	54
Energy metabolism	571		Exosome [BR:ko04147]	473
Translation	550		Enzymes with EC numbers	726
Signal transduction	424		C5-Branched dibasic acid metabolism [PATH:ko00660]	15
Cell growth and death	406		Valine, leucine and isoleucine biosynthesis [PATH:ko00290]	45
Folding, sorting and degradation	365		Glycerophospholipid metabolism [PATH:ko00564]	51
Unclassified: signaling and cellular processes	315		Fatty acid biosynthesis [PATH:ko00061]	101
Xenobiotics biodegradation and metabolism	303		Biotin metabolism [PATH:ko00780]	45
Lipid metabolism	277		Prodigiosin biosynthesis [PATH:ko00333]	35
Biosynthesis of other secondary metabolites	256		Lipid biosynthesis proteins [BR:ko01004]	78
Aging	253		Polyketide sugar unit biosynthesis [PATH:ko00523]	122
Infectious disease: bacterial	230		Streptomycin biosynthesis [PATH:ko00521]	131
Drug resistance: antimicrobial	199		Phenylalanine metabolism [PATH:ko00360]	9
Metabolism of terpenoids and polyketides	196		Benzoate degradation [PATH:ko00362]	29
Cellular community - prokaryotes	191		Secondary bile acid biosynthesis [PATH:ko00121]	26
Metabolism of other amino acids	173		Pantothenate and CoA biosynthesis [PATH:ko00770]	67
Glycan biosynthesis and metabolism	161		Purine metabolism [PATH:ko00230]	593
Drug resistance: antineoplastic	159		Drug metabolism - other enzymes [PATH:ko00983]	265
Endocrine and metabolic disease	145		Glycolysis / Gluconeogenesis [PATH:ko00010]	209
Endocrine system	132		Fatty acid degradation [PATH:ko00071]	48
Environmental adaptation	117		Valine, leucine and isoleucine degradation [PATH:ko00280]	52
Immune system	68		Lysine degradation [PATH:ko00310]	34
Transport and catabolism	60		Arginine and proline metabolism [PATH:ko00330]	45
Neurodegenerative disease	60		Histidine metabolism [PATH:ko00340]	26
Cardiovascular disease	55		Tryptophan metabolism [PATH:ko00380]	31
Cancer: specific types	31		beta-Alanine metabolism [PATH:ko00410]	7
Nervous system	28		Insect hormone biosynthesis [PATH:ko00981]	3
Immune disease	27		Limonene and pinene degradation [PATH:ko00903]	3
Cell motility	13		Chloroalkane and chloroalkene degradation [PATH:ko00625]	5
Transcription	13		Monobactam biosynthesis [PATH:ko00261]	12
Infectious disease: viral	11		HIF-1 signaling pathway [PATH:ko04066]	58
Digestive system	7		Alzheimer disease [PATH:ko05010]	8
Infectious disease: parasitic	7		Pathogenic Escherichia coli infection [PATH:ko05130]	6
Circulatory system	4		Salmonella infection [PATH:ko05132]	59
Substance dependence	3		Membrane trafficking [BR:ko04131]	72
Cellular community - eukaryotes	2		Arginine biosynthesis [PATH:ko00220]	58
Excretory system	1		Carbapenem biosynthesis [PATH:ko00332]	5
			Steroid biosynthesis [PATH:ko00100]	1
			Pyrimidine metabolism [PATH:ko00240]	849
			Oxidative phosphorylation [PATH:ko00190]	75
			Legionellosis [PATH:ko05134]	116
			Two-component system [PATH:ko02020]	314
			Nitrogen metabolism [PATH:ko00910]	47
			Alanine, aspartate and glutamate metabolism [PATH:ko00250]	179
			Peptidases and inhibitors [BR:ko01002]	620
			Tyrosine metabolism [PATH:ko00350]	8
			Isoquinoline alkaloid biosynthesis [PATH:ko00950]	4
			Tropane, piperidine and pyridine alkaloid biosynthesis [PATH:ko00960]	5
			Nicotinate and nicotinamide metabolism [PATH:ko00760]	73
			Folate biosynthesis [PATH:ko00790]	124
			One carbon pool by folate [PATH:ko00670]	313
			Antifolate resistance [PATH:ko01523]	155
			Transcription factors [BR:ko03000]	686
			Thyroid hormone synthesis [PATH:ko04918]	1
			Selenocompound metabolism [PATH:ko00450]	33
			Sulfur metabolism [PATH:ko00920]	70
			DNA repair and recombination proteins [BR:ko03400]	2551
			Transfer RNA biogenesis [BR:ko03016]	643
			MicroRNAs in cancer [PATH:ko05206]	488
			DNA replication proteins [BR:ko03032]	2389
			Chromosome and associated proteins [BR:ko03036]	1587
			Prokaryotic defense system [BR:ko02048]	1675
			Ribosome biogenesis [BR:ko03009]	233
			Antimicrobial resistance genes [BR:ko01504]	99
			Sulfur relay system [PATH:ko04122]	42
			Ubiquinone and other terpenoid-quinone biosynthesis [PATH:ko00130]	10
			Cyanoamino acid metabolism [PATH:ko00460]	73
			Biosynthesis of ansamycins [PATH:ko01051]	10
			Taurine and hypotaurine metabolism [PATH:ko00430]	10
			Terpenoid backbone biosynthesis [PATH:ko00900]	57
			alpha-Linolenic acid metabolism [PATH:ko00592]	1
			Geraniol degradation [PATH:ko00281]	2
			Ethylbenzene degradation [PATH:ko00642]	1
			Amino acid related enzymes [BR:ko01007]	435
			Biofilm formation - Vibrio cholerae [PATH:ko05111]	33
			Ferroptosis [PATH:ko04216]	15
			Starch and sucrose metabolism [PATH:ko00500]	170
			Necroptosis [PATH:ko04217]	58
			Biofilm formation - Escherichia coli [PATH:ko02026]	42
			Insulin signaling pathway [PATH:ko04910]	13
			Glucagon signaling pathway [PATH:ko04922]	55
			Insulin resistance [PATH:ko04931]	33
			Glycosyltransferases [BR:ko01003]	21
			N-Glycan biosynthesis [PATH:ko00510]	7
			RNA transport [PATH:ko03013]	17
			Peptidoglycan biosynthesis [PATH:ko00550]	63
			Peptidoglycan biosynthesis and degradation proteins [BR:ko01011]	254
			Zeatin biosynthesis [PATH:ko00908]	1
			Prenyltransferases [BR:ko01006]	14
			Riboflavin metabolism [PATH:ko00740]	30
			Novobiocin biosynthesis [PATH:ko00401]	7
			Glucosinolate biosynthesis [PATH:ko00966]	11
			Galactose metabolism [PATH:ko00052]	207
			Neomycin, kanamycin and gentamicin biosynthesis [PATH:ko00524]	3
			RNA degradation [PATH:ko03018]	244
			AMPK signaling pathway [PATH:ko04152]	47
			Protein phosphatases and associated proteins [BR:ko01009]	83
			Messenger RNA biogenesis [BR:ko03019]	275
			Plant-pathogen interaction [PATH:ko04626]	102
			Vitamin B6 metabolism [PATH:ko00750]	11
			Viral carcinogenesis [PATH:ko05203]	4
			Type II diabetes mellitus [PATH:ko04930]	4
			Human papillomavirus infection [PATH:ko05165]	6
			Thiamine metabolism [PATH:ko00730]	51
			Phosphotransferase system (PTS) [PATH:ko02060]	10
			Protein kinases [BR:ko01001]	60
			Two-component system [BR:ko02022]	136
			MAPK signaling pathway - plant [PATH:ko04016]	6
			Prolactin signaling pathway [PATH:ko04917]	1
			Acarbose and validamycin biosynthesis [PATH:ko00525]	68
			Lipopolysaccharide biosynthesis [PATH:ko00540]	35
			Lipopolysaccharide biosynthesis proteins [BR:ko01005]	45
			Phosphatidylinositol signaling system [PATH:ko04070]	2
			Vancomycin resistance [PATH:ko01502]	39
			Styrene degradation [PATH:ko00643]	2
			Aminoacyl-tRNA biosynthesis [PATH:ko00970]	392
			Translation factors [BR:ko03012]	180
			Glycosylphosphatidylinositol (GPI)-anchored proteins [BR:ko00537]	7
			Inositol phosphate metabolism [PATH:ko00562]	6
			Ether lipid metabolism [PATH:ko00565]	1
			Quorum sensing [PATH:ko02024]	124
			Thyroid hormone signaling pathway [PATH:ko04919]	3
			Bacterial toxins [BR:ko02042]	11
			Mismatch repair [PATH:ko03430]	843
			Base excision repair [PATH:ko03410]	287
			Homologous recombination [PATH:ko03440]	883
			Apoptosis [PATH:ko04210]	8
			Mitochondrial biogenesis [BR:ko03029]	957
			Pancreatic secretion [PATH:ko04972]	5
			Carbohydrate digestion and absorption [PATH:ko04973]	3
			Sphingolipid metabolism [PATH:ko00600]	33
			Other glycan degradation [PATH:ko00511]	48
			Lysosome [PATH:ko04142]	22
			Glycosaminoglycan degradation [PATH:ko00531]	9
			Porphyrin and chlorophyll metabolism [PATH:ko00860]	51
			Flavone and flavonol biosynthesis [PATH:ko00944]	1
			beta-Lactam resistance [PATH:ko01501]	27
			Protein digestion and absorption [PATH:ko04974]	1
			CD molecules [BR:ko04090]	1
			Cell cycle - Caulobacter [PATH:ko04112]	318
			Chaperones and folding catalysts [BR:ko03110]	436
			Longevity regulating pathway - worm [PATH:ko04212]	217
			General function prediction only	69
			D-Glutamine and D-glutamate metabolism [PATH:ko00471]	15
			Proximal tubule bicarbonate reclamation [PATH:ko04964]	1
			Glutamatergic synapse [PATH:ko04724]	23
			GABAergic synapse [PATH:ko04727]	26
			Penicillin and cephalosporin biosynthesis [PATH:ko00311]	3
			Primary bile acid biosynthesis [PATH:ko00120]	25
			Toll and Imd signaling pathway [PATH:ko04624]	2
			Cationic antimicrobial peptide (CAMP) resistance [PATH:ko01503]	137
			Secretion system [BR:ko02044]	433
			Transporters [BR:ko02000]	1230
			Type I diabetes mellitus [PATH:ko04940]	108
			Phenazine biosynthesis [PATH:ko00405]	1
			Biofilm formation - Pseudomonas aeruginosa [PATH:ko02025]	15
			Biosynthesis of vancomycin group antibiotics [PATH:ko01055]	25
			Meiosis - yeast [PATH:ko04113]	5
			Longevity regulating pathway - multiple species [PATH:ko04213]	43
			D-Alanine metabolism [PATH:ko00473]	9
			Phosphonate and phosphinate metabolism [PATH:ko00440]	13
			Biosynthesis of various secondary metabolites - part 2 [PATH:ko00998]	32
			Adipocytokine signaling pathway [PATH:ko04920]	14
			Thermogenesis [PATH:ko04714]	14
			Fluid shear stress and atherosclerosis [PATH:ko05418]	53
			Non-homologous end-joining [PATH:ko03450]	10
			DNA replication [PATH:ko03030]	1024
			Nucleotide excision repair [PATH:ko03420]	234
			Structural proteins	36
			ABC transporters [PATH:ko02010]	287
			Others	25
			Tuberculosis [PATH:ko05152]	140
			Replication and repair	958
			Photosynthesis [PATH:ko00195]	50
			Photosynthesis proteins [BR:ko00194]	50
			Bacterial motility proteins [BR:ko02035]	62
			Flagellar assembly [PATH:ko02040]	6
			Transcription machinery [BR:ko03021]	500
			Bacterial secretion system [PATH:ko03070]	316
			Bacterial chemotaxis [PATH:ko02030]	8
			Ribosome [PATH:ko03010]	108
			Ribosome [BR:ko03011]	108
			RNA polymerase [PATH:ko03020]	12
			Protein export [PATH:ko03060]	37
			Protein processing in endoplasmic reticulum [PATH:ko04141]	42
			Ubiquitin mediated proteolysis [PATH:ko04120]	1
			Wnt signaling pathway [PATH:ko04310]	1
			Hedgehog signaling pathway - fly [PATH:ko04341]	1
			TGF-beta signaling pathway [PATH:ko04350]	3
			Cell cycle [PATH:ko04110]	1
			Cell cycle - yeast [PATH:ko04111]	3
			Oocyte meiosis [PATH:ko04114]	3
			Circadian rhythm [PATH:ko04710]	1
			Pathways in cancer [PATH:ko05200]	32
			Shigellosis [PATH:ko05131]	7
			Human immunodeficiency virus 1 infection [PATH:ko05170]	1
			Ubiquitin system [BR:ko04121]	4
			Platinum drug resistance [PATH:ko01524]	4
			Transport	50
			Spliceosome [PATH:ko03040]	1
			MAPK signaling pathway [PATH:ko04010]	1
			Endocytosis [PATH:ko04144]	2
			Antigen processing and presentation [PATH:ko04612]	32
			Estrogen signaling pathway [PATH:ko04915]	32
			Measles [PATH:ko05162]	1
			Toxoplasmosis [PATH:ko05145]	1
			Spliceosome [BR:ko03041]	1
			Proteasome [BR:ko03051]	32
			Apoptosis - fly [PATH:ko04214]	1
			NOD-like receptor signaling pathway [PATH:ko04621]	65
			Cytoskeleton proteins [BR:ko04812]	647
			Energy metabolism	25
			Protein processing	67
			Transcription	58
			Lipoic acid metabolism [PATH:ko00785]	3
			Nucleotide metabolism	27
			Primary immunodeficiency [PATH:ko05340]	24
			Unclassified viral proteins	56
			Ribosome biogenesis in eukaryotes [PATH:ko03008]	31
			Proteoglycans in cancer [PATH:ko05205]	12
			MAPK signaling pathway - yeast [PATH:ko04011]	1
			FoxO signaling pathway [PATH:ko04068]	8
			Longevity regulating pathway [PATH:ko04211]	7
			Amyotrophic lateral sclerosis (ALS) [PATH:ko05014]	2
			Secondary metabolism	2
			Naphthalene degradation [PATH:ko00626]	2
			Amoebiasis [PATH:ko05146]	3
			PI3K-Akt signaling pathway [PATH:ko04151]	33
			Th17 cell differentiation [PATH:ko04659]	31
			IL-17 signaling pathway [PATH:ko04657]	31
			Progesterone-mediated oocyte maturation [PATH:ko04914]	31
			Prostate cancer [PATH:ko05215]	31
			mRNA surveillance pathway [PATH:ko03015]	2
			MAPK signaling pathway - fly [PATH:ko04013]	8
			Hippo signaling pathway [PATH:ko04390]	2
			Hippo signaling pathway - fly [PATH:ko04391]	2
			Sphingolipid signaling pathway [PATH:ko04071]	2
			Autophagy - animal [PATH:ko04140]	3
			Autophagy - yeast [PATH:ko04138]	10
			Autophagy - other [PATH:ko04136]	3
			Tight junction [PATH:ko04530]	2
			Adrenergic signaling in cardiomyocytes [PATH:ko04261]	4
			Dopaminergic synapse [PATH:ko04728]	2
			Long-term depression [PATH:ko04730]	2
			Hepatitis C [PATH:ko05160]	2
			Chagas disease (American trypanosomiasis) [PATH:ko05142]	2
			Huntington disease [PATH:ko05016]	7
			Prion diseases [PATH:ko05020]	1
			Biosynthesis of siderophore group nonribosomal peptides [PATH:ko01053]	1
			Polyketide biosynthesis proteins [BR:ko01008]	1
			Phenylpropanoid biosynthesis [PATH:ko00940]	17
			Signaling proteins	71
			Calcium signaling pathway [PATH:ko04020]	2
			cAMP signaling pathway [PATH:ko04024]	2
			cGMP-PKG signaling pathway [PATH:ko04022]	2
			Cardiac muscle contraction [PATH:ko04260]	2
			Spinocerebellar ataxia [PATH:ko05017]	46
			Hypertrophic cardiomyopathy (HCM) [PATH:ko05410]	2
			Arrhythmogenic right ventricular cardiomyopathy (ARVC) [PATH:ko05412]	2
			Dilated cardiomyopathy (DCM) [PATH:ko05414]	2
			Function unknown	899
			Nitrotoluene degradation [PATH:ko00633]	1
			Cell growth	98
			Amino acid metabolism	5
			Glycan metabolism	13
			Various types of N-glycan biosynthesis [PATH:ko00513]	5
			Mineral absorption [PATH:ko04978]	1
			Pertussis [PATH:ko05133]	6
			Glycosphingolipid biosynthesis - globo and isoglobo series [PATH:ko00603]	7
			Translation	17
			Epithelial cell signaling in Helicobacter pylori infection [PATH:ko05120]	5
			Apelin signaling pathway [PATH:ko04371]	1
			Mitophagy - animal [PATH:ko04137]	1
			Mitophagy - yeast [PATH:ko04139]	1
			Kaposi sarcoma-associated herpesvirus infection [PATH:ko05167]	1
			Influenza A [PATH:ko05164]	2
			Fatty acid elongation [PATH:ko00062]	1
			Biosynthesis of unsaturated fatty acids [PATH:ko01040]	2
			Vibrio cholerae infection [PATH:ko05110]	1
			Transcriptional misregulation in cancer [PATH:ko05202]	3
			Systemic lupus erythematosus [PATH:ko05322]	3
			Alcoholism [PATH:ko05034]	3
			Steroid hormone biosynthesis [PATH:ko00140]	2
			Glycosphingolipid biosynthesis - ganglio series [PATH:ko00604]	4
			Bacterial invasion of epithelial cells [PATH:ko05100]	5
			African trypanosomiasis [PATH:ko05143]	1
			Carbohydrate metabolism	1
			Aminobenzoate degradation [PATH:ko00627]	1
