# Supplementary material for: Children with autism show differences in the gut DNA virome compared to non-autistic children: a case control study
Source: BMC Pediatr. 2023 Apr 14;23:174. doi: 10.1186/s12887-023-03981-8 (PMC10105470; doi:10.1186/s12887-023-03981-8)
Supplement: Supplementary file 2 — Additional file 2. [file 12887_2023_3981_MOESM2_ESM.zip › 12887_2023_3981_MOESM2_ESM/Supplemental Table 6.host predict.xls]

## Sheet: Sheet1
Supplemental Table 6.Host information predicted by the VPF-Class method.
Domain	Count
Bacteria	722
D__Bacteria	1765
D__Eukaryota	2
Eukaryota	8
Family	Count
D__Bacteria.P__Actinobacteria.C__Actinomycetia.O__Corynebacteriales.F__Gordoniaceae	4
D__Bacteria.P__Actinobacteria.C__Actinomycetia.O__Corynebacteriales.F__Mycobacteriaceae	7
D__Bacteria.P__Actinobacteria.C__Actinomycetia.O__Micrococcales.F__Microbacteriaceae	9
D__Bacteria.P__Actinobacteria.C__Actinomycetia.O__Micrococcales.F__Micrococcaceae	51
D__Bacteria.P__Actinobacteria.C__Actinomycetia.O__Propionibacteriales.F__Propionibacteriaceae	1
D__Bacteria.P__Actinobacteria.C__Actinomycetia.O__Streptomycetales.F__Streptomycetaceae	4
D__Bacteria.P__Bacteroidetes.C__Bacteroidia.O__Bacteroidales.F__Bacteroidaceae	12
D__Bacteria.P__Bacteroidetes.C__Flavobacteriia.O__Flavobacteriales.F__Flavobacteriaceae	96
D__Bacteria.P__Bacteroidetes.C__unclassified.O__Bacteroidetes_Order_II._Incertae_sedis.F__Rhodothermaceae	2
D__Bacteria.P__Chlamydiae.C__Chlamydiia.O__Chlamydiales.F__Chlamydiaceae	51
D__Bacteria.P__Cyanobacteria.C__unclassified.O__Synechococcales.F__Synechococcaceae	2
D__Bacteria.P__Firmicutes.C__Bacilli.O__Bacillales.F__Bacillaceae	52
D__Bacteria.P__Firmicutes.C__Bacilli.O__Bacillales.F__Listeriaceae	8
D__Bacteria.P__Firmicutes.C__Bacilli.O__Bacillales.F__Paenibacillaceae	4
D__Bacteria.P__Firmicutes.C__Bacilli.O__Bacillales.F__Staphylococcaceae	4
D__Bacteria.P__Firmicutes.C__Bacilli.O__Lactobacillales.F__Enterococcaceae	1
D__Bacteria.P__Firmicutes.C__Bacilli.O__Lactobacillales.F__Lactobacillaceae	18
D__Bacteria.P__Firmicutes.C__Bacilli.O__Lactobacillales.F__Streptococcaceae	147
D__Bacteria.P__Firmicutes.C__Clostridia.O__Eubacteriales.F__Clostridiaceae	129
D__Bacteria.P__Proteobacteria.C__Betaproteobacteria.O__Burkholderiales.F__Burkholderiaceae	8
D__Bacteria.P__Proteobacteria.C__Gammaproteobacteria.O__Aeromonadales.F__Aeromonadaceae	1
D__Bacteria.P__Proteobacteria.C__Gammaproteobacteria.O__Enterobacterales.F__Enterobacteriaceae	82
D__Bacteria.P__Proteobacteria.C__Gammaproteobacteria.O__Pasteurellales.F__Pasteurellaceae	1
D__Bacteria.P__Proteobacteria.C__Gammaproteobacteria.O__Pseudomonadales.F__Moraxellaceae	3
D__Bacteria.P__Proteobacteria.C__Gammaproteobacteria.O__Pseudomonadales.F__Pseudomonadaceae	7
D__Bacteria.P__Proteobacteria.C__Gammaproteobacteria.O__Vibrionales.F__Vibrionaceae	4
D__Bacteria.P__Proteobacteria.C__Oligoflexia.O__Bdellovibrionales.F__Bdellovibrionaceae	14
D__Eukaryota.P__Chordata.C__Mammalia.O__Primates.F__Hominidae	8
	730
Genus	Count
D__Bacteria.P__Actinobacteria.C__Actinomycetia.O__Corynebacteriales.F__Mycobacteriaceae.G__Mycobacterium	7
D__Bacteria.P__Actinobacteria.C__Actinomycetia.O__Micrococcales.F__Microbacteriaceae.G__Microbacterium	9
D__Bacteria.P__Actinobacteria.C__Actinomycetia.O__Micrococcales.F__Micrococcaceae.G__Arthrobacter	50
D__Bacteria.P__Actinobacteria.C__Actinomycetia.O__Propionibacteriales.F__Propionibacteriaceae.G__Propionibacterium	1
D__Bacteria.P__Actinobacteria.C__Actinomycetia.O__Streptomycetales.F__Streptomycetaceae.G__Streptomyces	4
D__Bacteria.P__Bacteroidetes.C__Bacteroidia.O__Bacteroidales.F__Bacteroidaceae.G__Bacteroides	12
D__Bacteria.P__Bacteroidetes.C__Flavobacteriia.O__Flavobacteriales.F__Flavobacteriaceae.G__Cellulophaga	50
D__Bacteria.P__Bacteroidetes.C__unclassified.O__Bacteroidetes_Order_II._Incertae_sedis.F__Rhodothermaceae.G__Rhodothermus	2
D__Bacteria.P__Chlamydiae.C__Chlamydiia.O__Chlamydiales.F__Chlamydiaceae.G__Chlamydia	50
D__Bacteria.P__Cyanobacteria.C__unclassified.O__Synechococcales.F__Synechococcaceae.G__Synechococcus	1
D__Bacteria.P__Firmicutes.C__Bacilli.O__Bacillales.F__Bacillaceae.G__Bacillus	48
D__Bacteria.P__Firmicutes.C__Bacilli.O__Bacillales.F__Listeriaceae.G__Listeria	4
D__Bacteria.P__Firmicutes.C__Bacilli.O__Bacillales.F__Paenibacillaceae.G__Paenibacillus	4
D__Bacteria.P__Firmicutes.C__Bacilli.O__Bacillales.F__Staphylococcaceae.G__Staphylococcus	4
D__Bacteria.P__Firmicutes.C__Bacilli.O__Lactobacillales.F__Enterococcaceae.G__Enterococcus	1
D__Bacteria.P__Firmicutes.C__Bacilli.O__Lactobacillales.F__Lactobacillaceae.G__Lactobacillus	18
D__Bacteria.P__Firmicutes.C__Bacilli.O__Lactobacillales.F__Streptococcaceae.G__Lactococcus	77
D__Bacteria.P__Firmicutes.C__Bacilli.O__Lactobacillales.F__Streptococcaceae.G__Streptococcus	47
D__Bacteria.P__Firmicutes.C__Clostridia.O__Eubacteriales.F__Clostridiaceae.G__Clostridium	127
D__Bacteria.P__Proteobacteria.C__Betaproteobacteria.O__Burkholderiales.F__Burkholderiaceae.G__Burkholderia	8
D__Bacteria.P__Proteobacteria.C__Gammaproteobacteria.O__Aeromonadales.F__Aeromonadaceae.G__Aeromonas	1
D__Bacteria.P__Proteobacteria.C__Gammaproteobacteria.O__Enterobacterales.F__Enterobacteriaceae.G__Cronobacter	2
D__Bacteria.P__Proteobacteria.C__Gammaproteobacteria.O__Enterobacterales.F__Enterobacteriaceae.G__Escherichia	16
D__Bacteria.P__Proteobacteria.C__Gammaproteobacteria.O__Enterobacterales.F__Enterobacteriaceae.G__Salmonella	12
D__Bacteria.P__Proteobacteria.C__Gammaproteobacteria.O__Enterobacterales.F__Enterobacteriaceae.G__Shigella	5
D__Bacteria.P__Proteobacteria.C__Gammaproteobacteria.O__Pasteurellales.F__Pasteurellaceae.G__Haemophilus	1
D__Bacteria.P__Proteobacteria.C__Gammaproteobacteria.O__Pseudomonadales.F__Moraxellaceae.G__Acinetobacter	3
D__Bacteria.P__Proteobacteria.C__Gammaproteobacteria.O__Pseudomonadales.F__Pseudomonadaceae.G__Pseudomonas	7
D__Bacteria.P__Proteobacteria.C__Gammaproteobacteria.O__Vibrionales.F__Vibrionaceae.G__Vibrio	3
D__Bacteria.P__Proteobacteria.C__Oligoflexia.O__Bdellovibrionales.F__Bdellovibrionaceae.G__Bdellovibrio	14
D__Eukaryota.P__Chordata.C__Mammalia.O__Primates.F__Hominidae.G__Homo	7
