# Supplementary material for: Children with autism show differences in the gut DNA virome compared to non-autistic children: a case control study
Source: BMC Pediatr. 2023 Apr 14;23:174. doi: 10.1186/s12887-023-03981-8 (PMC10105470; doi:10.1186/s12887-023-03981-8)
Supplement: Supplementary file 2 — Additional file 2. [file 12887_2023_3981_MOESM2_ESM.zip › 12887_2023_3981_MOESM2_ESM/Supplemental Table 7. Relative abundance of gut viral at the level of Order,Family,and Genus.xls]

## Sheet: Sheet1
Supplemental Table 7.Relative abundance of gut DNA virome at the level of Order,Family,and Genus. The viruses with a relative abundance of less than 1% were merged into others.
Order	A1.1	A1.11	A1.2	A1.3	A1.4	A1.7	A1.9	A2.10	A2.5	A2.6	A2.8	C.1	C.10	C.12	C.13	C.2	C.3	C.4	C.5	C.6	C.7	C.8	C.9
D__Viruses.P__Cressdnaviricota.C__Arfiviricetes.O__Cirlivirales	0	6.83671e-06	0.308782	4.88017e-05	0.000692753	0.000340056	0.0814476	0.00183862	0.00413346	3.91376e-06	0.00416273	0	0.0204576	0.00811396	0	0	1.18658e-05	0	0	0.0010207	0	6.66358e-06	1.55465
D__Viruses.P__Nucleocytoviricota.C__Megaviricetes.O__Algavirales	0.0267114	0.0136579	0.00241181	0.00253788	0.000266778	0.0709949	0.00869259	0.347578	0.0860637	0.0282986	0.0170849	7.94645	0.0167471	0.138641	0.229859	0.000905245	0.00244159	0.00165028	0.00412765	0.00282111	0.0803762	0.167945	0.0736003
D__Viruses.P__Phixviricota.C__Malgrandaviricetes.O__Petitvirales	51.9727	1.3392	82.114	81.8913	17.9016	0.245611	8.6171	31.5067	2.42867	19.3586	3.53133	27.9795	43.3208	0.091091	24.3282	71.2655	25.9017	13.863	7.50753	22.3522	0.170905	0.469052	31.9045
D__Viruses.P__Uroviricota.C__Caudoviricetes.O__Caudovirales	41.5969	80.5383	16.4405	9.83002	74.6935	81.476	89.7639	64.0022	92.5254	66.2944	80.5756	20.0383	52.9881	92.8016	65.0122	18.4798	36.9896	82.9224	90.7115	66.7194	84.3875	93.8998	57.7192
Unclassified	6.36019	18.0837	1.11864	8.27211	7.38059	17.7375	1.5074	4.13135	4.70831	14.2579	15.8214	44.0169	3.57362	6.56244	9.30559	10.2492	37.0743	3.2062	1.76694	10.7185	14.8998	5.19474	8.54731
Others	0.043452	0.0252096	0.0156302	0.00400318	0.0233672	0.469541	0.021463	0.0103225	0.247395	0.0608077	0.0503946	0.0188509	0.0802868	0.398067	1.12415	0.00452823	0.0319677	0.00674471	0.00993387	0.206065	0.461414	0.268465	0.200721
Family	A1.1	A1.11	A1.2	A1.3	A1.4	A1.7	A1.9	A2.10	A2.5	A2.6	A2.8	C.1	C.10	C.12	C.13	C.2	C.3	C.4	C.5	C.6	C.7	C.8	C.9
D__Viruses.P__Cressdnaviricota.C__Arfiviricetes.O__Cirlivirales.F__Circoviridae	0	6.83671e-06	0.308782	4.88017e-05	0.000692753	0.000340056	0.0814476	0.00183862	0.00413346	3.91376e-06	0.00416273	0	0.0204576	0.00811396	0	0	1.18658e-05	0	0	0.0010207	0	6.66358e-06	1.55465
D__Viruses.P__Nucleocytoviricota.C__Megaviricetes.O__Algavirales.F__Phycodnaviridae	0.0267114	0.0136579	0.00241181	0.00253788	0.000266778	0.0709949	0.00869259	0.347578	0.0860637	0.0282986	0.0170849	7.94645	0.0167471	0.138641	0.229859	0.000905245	0.00244159	0.00165028	0.00412765	0.00282111	0.0803762	0.167945	0.0736003
D__Viruses.P__Phixviricota.C__Malgrandaviricetes.O__Petitvirales.F__Microviridae	51.9727	1.3392	82.114	81.8913	17.9016	0.245611	8.6171	31.5067	2.42867	19.3586	3.53133	27.9795	43.3208	0.091091	24.3282	71.2655	25.9017	13.863	7.50753	22.3522	0.170905	0.469052	31.9045
D__Viruses.P__Uroviricota.C__Caudoviricetes.O__Caudovirales.F__Myoviridae	7.74975	0.944791	0.260854	5.90998	9.83594	11.6281	0.915053	2.15051	7.21865	7.66848	33.4856	7.28234	8.17574	13.595	12.8559	1.25803	3.03797	7.79109	4.22752	9.81051	10.5522	19.594	12.4409
D__Viruses.P__Uroviricota.C__Caudoviricetes.O__Caudovirales.F__Podoviridae	10.7925	0.966367	5.80834	0.485115	9.77994	1.41693	79.448	1.12712	33.3186	1.40957	3.17018	1.1837	5.24697	1.17297	2.7656	3.50787	6.50079	29.8634	0.229648	2.07517	1.6497	3.71872	0.762278
D__Viruses.P__Uroviricota.C__Caudoviricetes.O__Caudovirales.F__Siphoviridae	13.326	53.3325	1.73742	1.95507	31.0091	46.7278	5.72109	52.5463	36.0278	29.331	26.4669	6.29807	20.0871	55.2955	40.6331	2.82437	11.0617	5.01248	35.3982	22.2513	49.1708	46.7415	31.4776
Unclassified	16.0704	43.3778	9.75243	9.75149	31.4484	39.4291	5.18664	12.3096	20.6675	42.1409	33.273	49.291	23.0493	29.2849	18.0606	21.1381	53.4629	43.4617	52.6227	43.2927	37.91	29.0402	21.5761
Others	0.0619329	0.0256197	0.0157562	0.00448049	0.0241218	0.481161	0.022015	0.0103225	0.248593	0.0631762	0.0517737	0.0189745	0.0828673	0.413796	1.1267	0.00521649	0.0325599	0.00676584	0.0102657	0.214317	0.466118	0.26854	0.21037
Genus	A1.1	A1.11	A1.2	A1.3	A1.4	A1.7	A1.9	A2.10	A2.5	A2.6	A2.8	C.1	C.10	C.12	C.13	C.2	C.3	C.4	C.5	C.6	C.7	C.8	C.9
D__Viruses.P__Nucleocytoviricota.C__Megaviricetes.O__Algavirales.F__Phycodnaviridae.G__Prymnesiovirus	0.000498195	8.01545e-06	0	2.90005e-05	3.74247e-05	0.00404629	0	0.345085	0	0.00015001	0.00115064	1.13818	6.05045e-05	0	0.0671103	0	0.00115905	0.000183322	0	1.44088e-05	0.00374067	1.22936e-05	0.000209891
D__Viruses.P__Phixviricota.C__Malgrandaviricetes.O__Petitvirales.F__Microviridae.G__Chlamydiamicrovirus	2.97757	0.0325351	0.0214924	0.660254	13.0057	0.0309331	0.00174935	0.514277	0.0262864	0.0560591	0.0134758	0.513317	4.0116	0.00495075	0.0147287	0.0122688	0.00142182	0.284034	0.0032957	2.55641e-05	0.0223785	0.00128933	17.1655
D__Viruses.P__Uroviricota.C__Caudoviricetes.O__Caudovirales.F__Myoviridae.G__Muvirus	3.28221	0.0176217	0.0253278	0.203851	3.93287	4.60476	0.0896229	0.551709	0.106027	0.0450211	30.8445	0.423422	2.40135	0.370607	0.041022	0.0496699	2.52521	0.388933	2.41426	0.0012807	2.82564	10.0398	4.42107
D__Viruses.P__Uroviricota.C__Caudoviricetes.O__Caudovirales.F__Myoviridae.G__Pbunavirus	0.000308744	0.00112837	4.59771e-05	2.21174e-05	0	0.00716816	0	0.000606164	0.000551792	0.0771152	4.28167e-05	5.12728e-05	0	2.16811e-05	0	0.000525854	7.8383e-05	6.57885e-05	0.000484336	3.18164	0.000815601	1.2348e-05	0.000126334
D__Viruses.P__Uroviricota.C__Caudoviricetes.O__Caudovirales.F__Myoviridae.G__Viunavirus	4.70144e-05	0.000284313	0	2.51185e-06	0.000168411	0	0	0.00285883	0.000388077	0	0.000201966	1.68436	0.000178313	0	8.65846	9.04819e-05	0.000112159	0.00603306	0.000208809	0	0	0	0
D__Viruses.P__Uroviricota.C__Caudoviricetes.O__Caudovirales.F__Podoviridae.G__Lederbergvirus	4.23251	0	0.000872374	0.00015231	0.00109527	0.00998472	0	0	0.0094036	0.000125455	0.00217533	0.0102276	0.000966624	0.000153889	0.00462946	0	0.000456512	0.000435469	1.48993e-05	0	0.00491745	0.000782848	0.00680376
D__Viruses.P__Uroviricota.C__Caudoviricetes.O__Caudovirales.F__Podoviridae.G__Lessievirus	0	0	0.00545231	0	0	0	50.5344	0	0	0	0	0	0	0.000234995	0	0	0	0	8.98338e-06	0	0	0	0
D__Viruses.P__Uroviricota.C__Caudoviricetes.O__Caudovirales.F__Podoviridae.G__Lightbulbvirus	0.118772	0.723888	2.65046	0.00175738	0.0304496	0.0481584	0.011314	0.0129324	0.00526985	1.05088	0.0414325	0.0903493	0.00635373	0.00120652	0.0768448	3.15667	6.14965	28.3149	0.00531192	0.135628	0.104629	0.00416895	0.0576226
D__Viruses.P__Uroviricota.C__Caudoviricetes.O__Caudovirales.F__Podoviridae.G__Oslovirus	5.64233	0	1.66829e-05	0.312298	6.54369	0.00577473	0	0	0	0	0.000210417	0.626201	0	0	0	0	2.03835e-05	0.528923	0	0	0.000281635	0	0.00095939
D__Viruses.P__Uroviricota.C__Caudoviricetes.O__Caudovirales.F__Siphoviridae.G__Andromedavirus	0	0.127888	0.00022502	0.000603334	0.0115675	0.358661	0.0554702	0.219322	0.0014955	3.32538	0.0460694	0.000968305	1.73958	0.00430536	0.00231861	0.0379585	0.375511	0.00347224	0.00118931	0.0231263	0.18485	0.153137	0.0418796
D__Viruses.P__Uroviricota.C__Caudoviricetes.O__Caudovirales.F__Siphoviridae.G__Incheonvrus	0	0.00369827	0.000724959	0.00101078	0.0045021	0.0757165	0.00175853	0.00177734	0.0567048	0.00203564	2.02098	0	0.00137248	0.000398536	0.00314133	0.00366296	0.0504674	0.00378878	0.00110791	0.00801747	0.058117	0.00184344	0.00959963
D__Viruses.P__Uroviricota.C__Caudoviricetes.O__Caudovirales.F__Siphoviridae.G__Lambdavirus	0.77963	0.0309425	0.00313821	0.114455	1.22037	0.0768169	0.00818225	0	0.0853739	0.0239517	0.0409354	0.184211	0.0122472	0.165574	0.0213283	0.000432451	0.00171059	0.308412	0.00220049	0.00752432	0.0538045	0.157105	0.105237
D__Viruses.P__Uroviricota.C__Caudoviricetes.O__Caudovirales.F__Siphoviridae.G__Pegunavirus	9.51496e-05	0.00070088	0	0	0	8.35062e-06	0	7.0637e-06	0.00103909	0	0.000660086	0.0709975	0.00054355	0	22.7548	0.000218264	0.000288323	0.00380017	0.000346079	0	0	0	0
D__Viruses.P__Uroviricota.C__Caudoviricetes.O__Caudovirales.F__Siphoviridae.G__Phicbkvirus	0.00124216	0	0	1.3701e-05	1.18154e-05	0	0	0.00380947	0.000357398	0.00026501	3.54217e-06	1.43386	0	0	0.0188725	0	0	0.00160296	0	0	8.33873e-06	1.50134e-05	0
D__Viruses.P__Uroviricota.C__Caudoviricetes.O__Caudovirales.F__Siphoviridae.G__Skunavirus	7.69437e-06	1.54808e-05	0.000152628	0	0	0.01087	1.31766	0.0848244	0.016798	1.37786e-05	0.065958	0	9.90627e-06	0.000107986	0	2.83554e-05	0	0	0.000952239	0	0	0	0.000826734
Unclassified	80.4527	98.8851	96.219	98.4161	71.5163	92.9969	47.7866	97.616	97.6469	94.6405	66.0366	93.4987	91.2918	97.2984	66.7876	96.6278	90.6408	69.7435	97.4302	94.5474	94.9421	87.4545	76.9081
Others	2.51213	0.176173	1.07308	0.289473	3.73329	1.77018	0.193243	0.646781	2.0434	0.778513	0.885585	0.325147	0.533942	2.15403	1.5491	0.110693	0.25306	0.411865	0.140458	2.09538	1.79872	2.18732	1.28201
