# Supplementary material for: Children with autism show differences in the gut DNA virome compared to non-autistic children: a case control study
Source: BMC Pediatr. 2023 Apr 14;23:174. doi: 10.1186/s12887-023-03981-8 (PMC10105470; doi:10.1186/s12887-023-03981-8)
Supplement: Supplementary file 2 — Additional file 2. [file 12887_2023_3981_MOESM2_ESM.zip › 12887_2023_3981_MOESM2_ESM/Supplemental Table 8.Shannon.xls]

## Sheet: Sheet1
Supplemental Table 8.Shannon index of each sample.
SampleID	shannon index
A1.1	5.9337
A1.11	6.6937
A1.2	4.9341
A1.3	5.2145
A1.4	6.9963
A1.7	12.0122
A1.9	3.5678
A2.10	6.9999
A2.5	9.4511
A2.6	9.482
A2.8	7.1497
C.1	5.2644
C.10	7.9368
C.12	11.9185
C.13	6.7953
C.2	5.6799
C.3	7.6658
C.4	5.7387
C.5	7.0498
C.6	8.38
C.7	12.7287
C.8	10.1637
C.9	9.3133
